# Supplementary material for: Habituation and individual variation in the endocrine stress response in the Trinidadian guppy (Poecilia reticulata)
Source: Gen Comp Endocrinol. 2019 Jan 1;270:113–22. doi: 10.1016/j.ygcen.2018.10.013 (PMC6300406; doi:10.1016/j.ygcen.2018.10.013)
Supplement: Supplementary Data 2 — Appendix B: Table detailing statistical model specifications. [file mmc2.xlsx]

## Sheet: Sheet1
Model Name	Model approach	Response	Predictors	Random terms	Random effects parameters
A	Population-level habituation	Univariate: Log-transformed hormone	Assay repeat (categorical, 4 levels)	Random slopes: individuals vary as continuous function of assay repeat	3 (intercepts, slopes, intercept-slope covariance)
			Sex (categorical, 2 levels)
			Sex x Assay repeat
			Tank (categorical, 2 levels)
			Sampling order (continuous)
			Body mass (continuous)
B	Individual variation: reaction norms	Univariate: Log-transformed hormone	Assay repeat (categorical, 4 levels)	B1: null (no among-individual variation)	0
			Sex (categorical, 2 levels)	B2: Random intercepts (individuals vary in intercepts)	1 (intercepts)
			Sex x Assay repeat	B3: Random slopes (individuals vary as contunuous function of assay repeat)	3 (intercepts, slopes, intercept-slope covariance)
			Tank (categorical, 2 levels)
			Sampling order (continuous)
			Body mass (continuous)
C	Individual variation: character state	Multivariate: Log-transformed repeat-specific hormone	Assay repeat-specific means	C1: equal variances across assays, no covariance	1 (single variance)
			Sex (categorical, 2 levels)	C2: variances can differ across assays, no covariance	4 (separate variance for each repeat)
			Sex x Assay repeat	C3: variances can differ across assays, no covariance	10 (variances and covariances for each repeat)
			Tank (categorical, 2 levels)
			Sampling order (continuous)
			Body mass (continuous)
*Note that we performed model simplication in our population-level habituation models, and used the fixed effects structure from the final model in our subsequent individual variation analyses.
